# Supplementary material for: Infection of novel reassortant H1N2 and H3N2 swine influenza A viruses in the guinea pig model
Source: Vet Res. 2018 Jul 27;49:73. doi: 10.1186/s13567-018-0572-4 (PMC6062863; doi:10.1186/s13567-018-0572-4)
Supplement: Supplementary file 4 — Additional file 4. GenBank accession numbers of all sequenced gene segments of the IAVs-S described in this study. [file 13567_2018_572_MOESM4_ESM.xls]

## Sheet: Sheet2
Strain Name	Segment	GenBank Accession Number
A/swine/Chile/VN1401-4/2014	PB2	MF099251
A/swine/Chile/VN1401-4/2014	PB1	MF099189
A/swine/Chile/VN1401-4/2014	PA	MF099067
A/swine/Chile/VN1401-4/2014	HA	MF099073
A/swine/Chile/VN1401-4/2014	NP	MF099133
A/swine/Chile/VN1401-4/2014	NA	MF099355
A/swine/Chile/VN1401-4/2014	MP	MF098932
A/swine/Chile/VN1401-4/2014	NS	MF099038
A/swine/Chile/VN1401-274/2014	PB2	MF098854
A/swine/Chile/VN1401-274/2014	PB1	MF099190
A/swine/Chile/VN1401-274/2014	PA	MF099217
A/swine/Chile/VN1401-274/2014	HA	MF099149
A/swine/Chile/VN1401-274/2014	NP	MF098920
A/swine/Chile/VN1401-274/2014	NA	MF099327
A/swine/Chile/VN1401-274/2014	MP	MF099374
A/swine/Chile/VN1401-274/2014	NS	MF098970
A/swine/Chile/VN1401-559/2014	PB2	MH620671
A/swine/Chile/VN1401-559/2014	PB1	MH620673
A/swine/Chile/VN1401-559/2014	PA	MH620668
A/swine/Chile/VN1401-559/2014	HA	MH620670
A/swine/Chile/VN1401-559/2014	NP	MH620666
A/swine/Chile/VN1401-559/2014	NA	MH620667
A/swine/Chile/VN1401-559/2014	MP	MH620669
A/swine/Chile/VN1401-559/2014	NS	MH620672
A/swine/Chile/VN1401-1824/2015	PB2	MF099042
A/swine/Chile/VN1401-1824/2016	PB1	MF098861
A/swine/Chile/VN1401-1824/2017	PA	MF099252
A/swine/Chile/VN1401-1824/2018	HA	MF099352
A/swine/Chile/VN1401-1824/2019	NP	MF099142
A/swine/Chile/VN1401-1824/2020	NA	MF099118
A/swine/Chile/VN1401-1824/2021	MP	MF098995
A/swine/Chile/VN1401-1824/2022	NS	MF099241
